# Supplementary material for: Clinical Predictors of Inpatient Mortality and Poor Postoperative Course After aSAH Microsurgical Clipping: A 10-Year Experience from a Peruvian Tertiary Care Center
Source: J Clin Med. 2025 Jul 7;14(13):4799. doi: 10.3390/jcm14134799 (PMC12250825; doi:10.3390/jcm14134799)
Supplement: Supplementary file 1 [file jcm-14-04799-s001.zip]

Archive with 1 entries (1 files):
- jcm-3546275-supplementary.pdf
